# Supplementary material for: Modeling strategies for in vivo transcription factor binding predictions
Source: Bioinform Adv. 2026 May 5;6(1):vbag123. doi: 10.1093/bioadv/vbag123 (PMC13197119; doi:10.1093/bioadv/vbag123)
Supplement: vbag123_Supplementary_Data [file vbag123_supplementary_data.zip]

Archive with 4 entries (4 files):
- sup_info.pdf
- sup_table1.pdf
- supplemental_table_2.xlsx
- supplementary_figures.pdf
